# Supplementary material for: Trehalose Interferes with the Photosynthetic Electron Transfer Chain of Cereibacter (Rhodobacter) sphaeroides Permeating the Bacterial Chromatophore Membrane
Source: Int J Mol Sci. 2024 Dec 14;25(24):13420. doi: 10.3390/ijms252413420 (PMC11678701; doi:10.3390/ijms252413420)
Supplement: Supplementary file 1 [file ijms-25-13420-s001.zip]

Archive with 1 entries (1 files):
- ijms-3315971-supplementary.pdf
